# Supplementary material for: Identification of Quantitative Trait Loci for Leaf Rust and Stem Rust Seedling Resistance in Bread Wheat Using a Genome-Wide Association Study
Source: Plants (Basel). 2021 Dec 27;11(1):74. doi: 10.3390/plants11010074 (PMC8747073; doi:10.3390/plants11010074)
Supplement: Supplementary file 1 [file plants-11-00074-s001.zip › Table S1.xlsx]

## Sheet: Table S1.
Table S1. Graphical representation of GWAS results using TASSEL software based on MLM+Q+K method.
Quantile-Quantile plot of all studied environments
Manhattan plot of associations for seedling resistance to LR_TQTMQ1
Manhattan plot of associations for seedling resistance to LR_TQTMQ2
Manhattan plot of associations for seedling resistance to LR_TQTMQavr
Manhattan plot of associations for seedling resistance to LR_TQKHT1
Manhattan plot of associations for seedling resistance to LR_TQKHT2
Manhattan plot of associations for seedling resistance to LR_TQKHTavr
Manhattan plot of associations for seedling resistance to LR_TRTHT1
Manhattan plot of associations for seedling resistance to LR_TRTHT2
Manhattan plot of associations for seedling resistance to LR_TRTHTavr
Manhattan plot of associations for seedling resistance to SR_TKRTF1
Manhattan plot of associations for seedling resistance to SR_TKRTF2
Manhattan plot of associations for seedling resistance to SR_TKRTFavr
Manhattan plot of associations for seedling resistance to SR_PKCTC1
Manhattan plot of associations for seedling resistance to SR_PKCTC2
Manhattan plot of associations for seedling resistance to SR_PKCTCavr
Manhattan plot of associations for seedling resistance to SR_RKRTF1
Manhattan plot of associations for seedling resistance to SR_RKRTF2
Manhattan plot of associations for seedling resistance to SR_RKRTFavr
