# Supplementary material for: Identification of Quantitative Trait Loci for Leaf Rust and Stem Rust Seedling Resistance in Bread Wheat Using a Genome-Wide Association Study
Source: Plants (Basel). 2021 Dec 27;11(1):74. doi: 10.3390/plants11010074 (PMC8747073; doi:10.3390/plants11010074)
Supplement: Supplementary file 1 [file plants-11-00074-s001.zip › Table S2.xlsx]

## Sheet: Table S2
Table S2. Complete data of GWAS results for race-specific seedling resistance to leaf rust and stem rust
#	SNP marker	Chr.	Pos1. (cM)	Pos2. (bp)	Leaf rust																																				Stem rust
					TQTMQ_1				TQTMQ_2				TQTMQ_avr				TQKHT_1				TQKHT_2				TQKHT_avr				TRTHT_1				TRTHT_2				TRTHT_avr				TKRTF_1				TKRTF_2				TKRTF_avr
					P-value	Allele	Effect	R2	P-value	Allele	Effect	R2	P-value	Allele	Effect	R2	P-value	Allele	Effect	R2	P-value	Allele	Effect	R2	P-value	Allele	Effect	R2	P-value	Allele	Effect	R2	P-value	Allele	Effect	R2	P-value	Allele	Effect	R2	P-value	Allele	Effect	R2	P-value	Allele	Effect	R2	P-value
1	Kukri_c41943_535	1A	38.1	13230954	-				-				-				-				-				-				8.5771e-05	A	1.60919	0.08879	1.2948e-05	A	1.60919	0.10962	2.8437e-05	A	1.60919	0.10141	-				-				-
2	TA001473-0980	1B	62.4	54075692	-				-				-				1.3181e-05	A	2.77847	0.09881	7.9691e-05	A	2.04262	0.07964	2.4399e-05	A	2.40659	0.09213	1.3669e-05	A	2.75865	0.09602	3.6225e-05	A	2.09767	0.08631	1.6252e-05	A	2.43177	0.09431	-				-				-
3	BS00078431_51	1B	70.8	346871402	3.6072e-05	C	1.75445	0.08621	-				-				9.8465e-06	C	1.70078	0.09861	4.2928e-05	C	1.29756	0.0838	1.5637e-05	C	1.49136	0.09388	5.452e-08	C	2.12337	0.15292	4.5272e-07	C	1.60151	0.13002	1.0282e-07	C	1.85498	0.14597	2.9913e-05	C	1.82583	0.08399	7.2077e-07	C	1.6854	0.12263	3.2074e-06
4	BS00063511_51	1D	167.1	485708706	-				-				-				-				-				-				2.4613e-05	A	1.63724	0.08943	7.479e-05	A	1.24781	0.0782	3.573e-05	A	1.43128	0.08564	-				5.3326e-05			0.07987	-
5	BobWhite_c14476_80	2A	102	86901274	2.0864e-06	A	-2.1187	0.11527	3.7724e-05	A	-1.4033	0.08517	6.575e-06	A	-1.7483	0.10311	3.2332e-06	A	-1.8552	0.10994	1.7663e-05	A	-1.4058	0.09264	5.299e-06	A	-1.627	0.10482	6.3325e-08	A	-2.1888	0.15131	4.2469e-07	A	-1.6581	0.13069	1.0897e-07	A	-1.9164	0.14535	3.3371e-05	A	-1.8693	0.08294	2.4678e-07	A	-2.0246	0.13365	1.9745e-06
6	Excalibur_c27349_166	4B	77.9	619448536	9.8108e-08	C	-2.6118	0.17321	3.7416e-06	C	-1.7237	0.12609	4.0301e-07	C	-2.1536	0.1562	1.0687e-05	C	-1.9108	0.10595	3.2048e-05	C	-1.4863	0.09666	1.3948e-05	C	-1.6921	0.10448	2.4287e-11	C	-3.0127	0.25583	5.1322e-10	C	-2.2664	0.22166	5.8021e-11	C	-2.6328	0.2468	-				1.5864e-05	C	-1.8358	0.09787	3.978e-05
7	GENE-2307_1216	5B	147.4	531888962	-				-				-				-				-				-				5.2729e-05	G	1.69399	0.08187	6.3986e-05	G	1.37167	0.07973	4.4964e-05	G	1.52968	0.08336	-				-				-
8	wsnp_Ex_rep_c68175_66950387	6A	31.9	13600765	1.6746e-05	C	1.99085	0.09594	-				4.2017e-05	C	1.64421	0.08625	4.3664e-05	C	1.69655	0.08373	-				7.4196e-05	C	1.47535	0.07844	8.37e-07	C	2.07271	0.12456	4.4354e-06	C	1.56859	0.10703	1.3291e-06	C	1.81544	0.11966	-				1.8743e-05	C	1.64922	0.09015	9.7891e-05
9	TA003021-1057	6A	56.1	34974650	9.5814e-06	A	-2.0715	0.09982	-				5.5246e-05	A	-1.6341	0.08183	3.5107e-05	A	-1.7405	0.08617	-				6.987e-05	A	-1.5002	0.07927	1.2547e-07	A	-2.2607	0.14481	2.7671e-06	A	-1.6246	0.11173	3.6804e-07	A	-1.9384	0.13313	-				6.5124e-06	A	-1.8756	0.10085	2.4221e-05
10	BobWhite_c24063_231	7A	127.7	232746015	1.4601e-06	C	2.23815	0.11967	1.791e-05	C	1.52154	0.09278	3.6482e-06	C	1.87151	0.10955	4.2384e-05	C	1.68067	0.08483	-				8.3924e-05	C	1.44708	0.07801	3.4165e-07	C	2.1316	0.13403	9.8611e-07	C	1.65977	0.12274	3.9243e-07	C	1.89243	0.13255	9.0716e-05	C	1.82232	0.07402	4.8288e-07	C	2.04122	0.12737	5.1404e-06
11	TA003458-0086	7A	133.9	565347833	-				-				-				-				-				-				5.444e-06	C	1.95556	0.10892	5.9759e-05	C	1.40096	0.08352	1.3312e-05	C	1.66998	0.09921	-				3.3888e-06	C	1.96477	0.11347	1.9262e-05
	Notes: Chr., chromosome; Pos1., positions according to 90K Array Consensus map; Pos2., positions according to RefSeq v1.0; R2, part of the phenotype affected by the QTL.
[truncated: 27 more columns]
